# Supplementary material for: Osteoprotegerin (OPG) Upregulation Activates Breast Stromal Fibroblasts and Enhances Their Pro-Carcinogenic Effects through the STAT3/IL-6 Signaling
Source: Cells. 2022 Oct 25;11(21):3369. doi: 10.3390/cells11213369 (PMC9655455; doi:10.3390/cells11213369)
Supplement: Supplementary file 1 [file cells-11-03369-s001.zip]

Archive with 1 entries (1 files):
- cells-1955781-supplementary.pdf
